# Supplementary material for: Auditing cognitive drift in AI-driven recommendation: a responsible AI methods protocol with a health case demonstration
Source: Front Neurosci. 2025 Dec 8;19:1697053. doi: 10.3389/fnins.2025.1697053 (PMC12722931; doi:10.3389/fnins.2025.1697053)
Supplement: Supplementary file 2 [file Data_Sheet_1.csv]

id	path	content	CDI	EB	TC	SS
1	Active_Search	A	0.1498028491806739	0.0439656810837489	0.0599028089099526	0.0459343591869723
2	Active_Search	A	0.1117041419297289	0.0340127748028932	0.0496414901176932	0.0280498770091424
3	Active_Search	A	0.1588613122860415	0.0462219785621708	0.0676469908973768	0.0449923428264939
4	Active_Search	A	0.2113817913844815	0.0766702570159879	0.0820636805711791	0.0526478537973144
5	Active_Search	A	0.1059507975165998	0.0506280888697056	0.0306343681983297	0.0246883404485644
6	Active_Search	A	0.1059517825830491	0.0354789951670009	0.0402431105918886	0.0302296768241595
7	Active_Search	A	0.2147527689304434	0.0785875206360718	0.0750900609841577	0.0610751873102139
8	Active_Search	A	0.1660460837491745	0.0677896607765992	0.0573260875014868	0.0409303354710883
9	Active_Search	A	0.0918315368439028	0.0249936702588439	0.0341489683846441	0.0326888982004148
10	Active_Search	A	0.1525536026151578	0.0667152149193357	0.0435527931763926	0.0422855945194295
11	Active_Search	A	0.0921949384312522	0.0283193787350813	0.0304576746675398	0.033417885028631
12	Active_Search	A	0.0920562147857845	0.0395883199038813	0.0316232423335385	0.0208446525483646
13	Active_Search	A	0.134517736293962	0.040503798816605	0.0583083696074921	0.0357055678698648
14	Active_Search	A	0.0052031853205321	0.0017187760868887	0.0017527195246491	0.0017316897089942
15	Active_Search	B	0.1314903838264087	0.0366058692253861	0.0346927644556079	0.0601917501454146
16	Active_Search	B	0.1498945773849278	0.0590834209168279	0.0363373286989202	0.0544738277691796
17	Active_Search	B	0.2349241270621244	0.0633479087042762	0.1139898349172719	0.0575863834405762
18	Active_Search	B	0.199725066579581	0.0593416848437026	0.0761822561807512	0.0642011255551272
19	Active_Search	B	0.1482143877739776	0.0716161087838795	0.0381795383619544	0.0384187406281437
20	Active_Search	B	0.2107960459868013	0.0711812207433147	0.0585425290937111	0.0810722961497754
21	Active_Search	B	0.1858246529608824	0.0474279146950201	0.0908870480212733	0.0475096902445889
22	Active_Search	B	0.2381186994319733	0.0755978462903665	0.1053009586562826	0.057219894485324
23	Active_Search	B	0.1378768143673588	0.0321183525418977	0.0547482300819522	0.0510102317435088
24	Active_Search	B	0.1603402712041339	0.0560741219491827	0.0557952618940893	0.0484708873608619
25	Active_Search	B	0.1564735108120705	0.0437466478345452	0.0584430903165365	0.0542837726609886
26	Active_Search	B	0.0921891031120728	0.0216973484419465	0.0420942302542778	0.0283975244158484
27	Active_Search	B	0.1977672166238745	0.0468585915648264	0.0770237727655969	0.0738848522934511
28	Active_Search	B	0.1956633163307933	0.0745743666197358	0.0674274538354324	0.053661495875625
29	Active_Search	B	0.1803068073985476	0.0569649560649878	0.0668813947400721	0.0564604565934876
30	Active_Search	B	0.1659247719974911	0.0684287323100693	0.0598481983295448	0.0376478413578769
31	Active_Search	B	0.0950777554769751	0.0251318732331578	0.0395399398870118	0.0304059423568054
32	Active_Search	B	0.1547612806340784	0.0552680237310044	0.0552456562562736	0.0442476006468003
33	Active_Search	C	0.1891923769158957	0.060653044867454	0.0624485934407444	0.0660907386076972
34	Active_Search	C	0.1491091665188481	0.0707413239016657	0.0394797255096015	0.0388881171075808
35	Active_Search	C	0.2132091028759787	0.0481504468960688	0.0572917508930464	0.1077669050868634
36	Active_Search	C	0.2913839276594083	0.0596518657287892	0.0912381251054394	0.1404939368251796
37	Active_Search	C	0.2528456246478122	0.0665314798987514	0.0975059618452317	0.088808182903829
38	Active_Search	C	0.1652556732772807	0.0539799996047874	0.0380146659866944	0.0732610076857988
39	Active_Search	C	0.2503908555510709	0.066721995809102	0.0823106167836803	0.1013582429582885
40	Active_Search	C	0.2631190427837302	0.1054509061966418	0.0781029302449	0.0795652063421884
41	Active_Search	C	0.186968553827932	0.0355248839175688	0.0639711487168942	0.087472521193469
42	Active_Search	C	0.2492235063567316	0.0890104167269369	0.0965115913311433	0.0637014982986514
43	Active_Search	C	0.2434925231067599	0.0969852754606354	0.1080522901375875	0.038454957508537
44	Active_Search	C	0.1714217821301626	0.0431259611561905	0.085368051703147	0.042927769270825
45	Active_Search	C	0.2614672416208969	0.1240669123015158	0.062075195528683	0.0753251337906981
46	Active_Search	C	0.273647071582094	0.096852845887535	0.0906843958207633	0.0861098298737955
47	Active_Search	C	0.3049830745905166	0.1363360512916956	0.0697983415532693	0.0988486817455517
48	Active_Search	C	0.3032281231220942	0.1095177626753614	0.104743593754112	0.0889667666926206
49	Active_Search	C	0.1573398379225745	0.0388610942339311	0.0573014389021388	0.0611773047865044
50	Active_Search	C	0.1837304976050926	0.0691830414217285	0.0534056645680461	0.0611417916153179
51	Active_Search	D	0.3387459043621511	0.0634467500918296	0.1260284182274773	0.149270736042844
52	Active_Search	D	0.3470396429985269	0.1260503287398513	0.0787779801375751	0.1422113341211004
53	Active_Search	D	0.4166598937473055	0.0975773540207989	0.1086614365761924	0.2104211031503142
54	Active_Search	D	0.3045057166698502	0.0797348737557299	0.1132615071619071	0.1115093357522131
55	Active_Search	D	0.3728258428702023	0.0916668494864692	0.1389880357511714	0.1421709576325615
56	Active_Search	D	0.3278684408539664	0.0737934936899291	0.1514928998906176	0.1025820472734196
57	Active_Search	D	0.3269391278063668	0.1116491803968787	0.0816837233741173	0.1336062240353706
58	Active_Search	D	0.4059266111192314	0.1365477389697539	0.1418029290704595	0.127575943079018
59	Active_Search	D	0.3895249809392818	0.071480082223798	0.1129285588761103	0.2051163398393733
60	Active_Search	D	0.3888105781600383	0.1103313563646931	0.1181225199027061	0.160356701892639
61	Active_Search	D	0.4183287284292598	0.1358377309072602	0.0973610162808495	0.1851299812411499
62	Active_Search	D	0.3412602304979655	0.1101482012968353	0.0953707362866527	0.1357412929144775
63	Active_Search	D	0.3809171782776979	0.0840891521903351	0.1104248751132496	0.1864031509741131
64	Active_Search	D	0.3213839946043926	0.07795059579578	0.0890785028333395	0.154354895975273
65	Active_Search	D	0.3594499811493065	0.0653763422305545	0.1179791497683287	0.1760944891504233
66	Semi_Recommendation	A	0.3434822801546686	0.1032169394772041	0.1508587604863283	0.0894065801911361
67	Semi_Recommendation	A	0.3466709025021395	0.0804934085286667	0.1420400351597212	0.1241374588137517
68	Semi_Recommendation	A	0.3655633585399816	0.0645797453910559	0.1715620847890389	0.1294215283598868
69	Semi_Recommendation	A	0.3681408974198985	0.0600614654915379	0.1655128691391729	0.1425665627891876
70	Semi_Recommendation	A	0.4409739993760337	0.1228750868372288	0.1739409682809428	0.144157944257862
71	Semi_Recommendation	A	0.3687475088658768	0.1204755443444842	0.1234170734290099	0.1248548910923826
72	Semi_Recommendation	A	0.3312185775070135	0.0626903432624321	0.111423407506977	0.1571048267376044
73	Semi_Recommendation	A	0.254052591647751	0.0806866438699985	0.0838439598965563	0.0895219878811962
74	Semi_Recommendation	A	0.2678845930674886	0.0612998314336584	0.1021624167726226	0.1044223448612074
75	Semi_Recommendation	A	0.3821295085985122	0.1122241627040894	0.1584844373472709	0.1114209085471518
76	Semi_Recommendation	A	0.413626808846628	0.1312253587026355	0.1301446319956047	0.1522568181483878
77	Semi_Recommendation	A	0.4424822598150909	0.0816737216565267	0.220084614594896	0.1407239235636681
78	Semi_Recommendation	A	0.3003264152650572	0.0789915399214393	0.1228691707012661	0.0984657046423517
79	Semi_Recommendation	A	0.3317681338741443	0.097064799143146	0.1111673588284462	0.123535975902552
80	Semi_Recommendation	A	0.3645400211649867	0.1119433831235243	0.1530907317386814	0.0995059063027809
81	Semi_Recommendation	A	0.4728439352678142	0.1267885574273144	0.1332898270790219	0.2127655507614779
82	Semi_Recommendation	A	0.3568916880928337	0.1468966996781605	0.0872827234785944	0.1227122649360787
83	Semi_Recommendation	A	0.4430757712839782	0.1486088202361947	0.1503519856508371	0.1441149653969464
84	Semi_Recommendation	B	0.4102849737388759	0.0621931257993857	0.1782830853444839	0.1698087625950062
85	Semi_Recommendation	B	0.4272898480400894	0.1403722723542896	0.1186399041019706	0.1682776715838291
86	Semi_Recommendation	B	0.3098344287002671	0.0769373457027567	0.1251447425371795	0.1077523404603307
87	Semi_Recommendation	B	0.5010785320933101	0.130953436630411	0.1840415743692378	0.186083521093661
88	Semi_Recommendation	B	0.4834151961389885	0.132368680933819	0.1759029350527577	0.1751435801524117
89	Semi_Recommendation	B	0.45490547005025	0.1266429170147227	0.1363225908871805	0.1919399621483467
90	Semi_Recommendation	B	0.4742394630855846	0.122219062749149	0.1731160661752216	0.1789043341612139
91	Semi_Recommendation	B	0.4764146441883177	0.187790758486876	0.1578334275313783	0.1307904581700631
92	Semi_Recommendation	B	0.416559892203742	0.0790861253850891	0.1212252413767062	0.2162485254419467
93	Semi_Recommendation	B	0.4280451818667757	0.1851748772389453	0.0921438697349286	0.1507264348929017
94	Semi_Recommendation	B	0.4916989965778226	0.1322565717292351	0.1319763920771925	0.2274660327713949
95	Semi_Recommendation	B	0.4724502091095481	0.127627770473603	0.1329293073756488	0.2118931312602963
96	Semi_Recommendation	B	0.5825992293809383	0.1406418430649262	0.2365519602544691	0.2054054260615429
97	Semi_Recommendation	B	0.5571767293262386	0.1472944897355329	0.1404490881055798	0.269433151485126
98	Semi_Recommendation	B	0.515980728423301	0.0951607923542996	0.156843612933014	0.2639763231359873
99	Semi_Recommendation	B	0.4142959050563308	0.0652147002621223	0.1803089081736582	0.1687722966205503
100	Semi_Recommendation	B	0.4261265798038255	0.0860723250098317	0.1398122466659005	0.2002420081280933
101	Semi_Recommendation	B	0.3998771965822759	0.0779410737030065	0.125357024268448	0.1965790986108213
102	Semi_Recommendation	B	0.4767854409872025	0.131398823901227	0.1336641576558734	0.2117224594301021
103	Semi_Recommendation	C	0.4933434947373216	0.1067905005047713	0.2044384130876959	0.1821145811448543
104	Semi_Recommendation	C	0.5556514911082568	0.2270197109316406	0.1275394497106753	0.2010923304659408
105	Semi_Recommendation	C	0.3884521222171108	0.1244293859520264	0.1082295463871123	0.155793189877972
106	Semi_Recommendation	C	0.5817730191676368	0.1349924337454917	0.2085496111465986	0.2382309742755463
107	Semi_Recommendation	C	0.4805195260852606	0.1143053310447202	0.2401189073179769	0.1260952877225634
108	Semi_Recommendation	C	0.4643871358031547	0.2115895436908897	0.085846687823351	0.166950904288914
109	Semi_Recommendation	C	0.4292737374843899	0.1158188041905651	0.1295622523507527	0.183892680943072
110	Semi_Recommendation	C	0.3907085996880538	0.0987729535922203	0.131915025048257	0.1600206210475764
111	Semi_Recommendation	C	0.5393902350377149	0.1463272951504166	0.1826033052709019	0.2104596346163962
112	Semi_Recommendation	C	0.4943990780313042	0.1231252961758089	0.1574556937533358	0.2138180881021595
113	Semi_Recommendation	C	0.4126023460155367	0.1335859144279454	0.1294204810994653	0.149595950488126
114	Semi_Recommendation	C	0.412295273676183	0.0700879494706581	0.2136146835781803	0.1285926406273445
115	Semi_Recommendation	C	0.4698529180425923	0.1116225320785833	0.207821867089052	0.1504085188749569
116	Semi_Recommendation	C	0.5901412915173636	0.099417184281728	0.1799755926409517	0.3107485145946837
117	Semi_Recommendation	C	0.4744245189181837	0.0993674198308974	0.2015030220223629	0.1735540770649233
118	Semi_Recommendation	D	0.4726931572145605	0.0575317154002102	0.1381332123571598	0.2770282294571904
119	Semi_Recommendation	D	0.5560490453352431	0.0825427846756576	0.2352655024997281	0.2382407581598573
120	Semi_Recommendation	D	0.4522244208414204	0.1490979845113144	0.1025140092262892	0.2006124271038167
121	Semi_Recommendation	D	0.58311181931857	0.1607368283774234	0.1620481590725835	0.2603268318685631
122	Semi_Recommendation	D	0.6703344427383973	0.1112395073445811	0.2145909759884359	0.3445039594053801
123	Semi_Recommendation	D	0.593055494787583	0.1770021143733633	0.1181721788889462	0.2978812015252733
124	Semi_Recommendation	D	0.521851136788304	0.1357755172935821	0.1610156439942022	0.2250599755005195
125	Semi_Recommendation	D	0.5816162447579074	0.1357825830021925	0.1785212484141092	0.2673124133416056
126	Semi_Recommendation	D	0.6472320067099526	0.1414369298572186	0.1495615825511632	0.3562334943015707
127	Semi_Recommendation	D	0.6442296781156683	0.1434058151756133	0.1254382302718784	0.3753856326681766
128	Semi_Recommendation	D	0.4897745265061978	0.0698875035660968	0.1740567314218646	0.2458302915182362
129	Semi_Recommendation	D	0.5806177833749394	0.0657849899618754	0.2040233556190533	0.3108094377940105
130	Semi_Recommendation	D	0.5405139105957881	0.1221780635381428	0.1284012290808626	0.2899346179767825
131	Semi_Recommendation	D	0.5983955948748212	0.098429263238977	0.1989634821942633	0.3010028494415809
132	Semi_Recommendation	D	0.5730168372290063	0.0928661865166413	0.1247118627060997	0.3554387880062652
133	Semi_Recommendation	D	0.4078167154309332	0.0958796546077166	0.0894149797062847	0.2225220811169318
134	Semi_Recommendation	D	0.5291192148221897	0.0909201664511855	0.0972148646515223	0.3409841837194818
135	Semi_Recommendation	D	0.5619135017737775	0.0799758226870753	0.1707538200590446	0.3111838590276575
136	Pure_Recommendation	A	0.3789479809455065	0.0830554281699831	0.1374590707575174	0.1584334820180059
137	Pure_Recommendation	A	0.3740645362064398	0.1599029597621924	0.096359878314806	0.1178016981294414
138	Pure_Recommendation	A	0.4433226090084144	0.1369425142614798	0.2174838800201433	0.0888962147267913
139	Pure_Recommendation	A	0.3726277702146029	0.0835354077529269	0.1816447359666553	0.1074476264950207
140	Pure_Recommendation	A	0.3802418572204117	0.104577659584907	0.1324971654454492	0.1431670321900554
141	Pure_Recommendation	A	0.3999131062624823	0.1035108715732716	0.136223368683104	0.1601788660061067
142	Pure_Recommendation	A	0.3875960438974058	0.1033479447429592	0.1167164103914633	0.1675316887629832
143	Pure_Recommendation	A	0.3395857875792725	0.1064057199116009	0.1454765192390743	0.0877035484285972
144	Pure_Recommendation	A	0.4577543902908484	0.1583078494334164	0.1156325157808254	0.1838140250766066
145	Pure_Recommendation	A	0.472911856310456	0.121554836368042	0.2252979572576379	0.1260590626847761
146	Pure_Recommendation	A	0.430617115372113	0.1236159397416884	0.163218030297054	0.1437831453333705
147	Pure_Recommendation	A	0.387406840938664	0.1148962644909888	0.1223624469567364	0.1501481294909387
148	Pure_Recommendation	A	0.3676873558202131	0.1160075439715199	0.1160827397850529	0.1355970720636403
149	Pure_Recommendation	A	0.3677827962244132	0.0751863317978217	0.1570331546749415	0.1355633097516499
150	Pure_Recommendation	A	0.5514425819019625	0.1204433046750552	0.205797435781013	0.2252018414458942
151	Pure_Recommendation	A	0.4662702980939986	0.1532794261804791	0.1530256521356812	0.1599652197778381
152	Pure_Recommendation	B	0.6196082172068945	0.2092341900320627	0.2070008074694138	0.203373219705418
153	Pure_Recommendation	B	0.5172648390186702	0.1153181656917642	0.1903136931097711	0.2116329802171347
154	Pure_Recommendation	B	0.5346003669593615	0.173804566162935	0.1683661240986896	0.1924296766977367
155	Pure_Recommendation	B	0.5055258365286203	0.166719407866298	0.1258994335244708	0.2129069951378513
156	Pure_Recommendation	B	0.5411233237908578	0.0947466287297376	0.2568765040254445	0.1895001910356756
157	Pure_Recommendation	B	0.4449076345485734	0.0914302689125841	0.1594227048285826	0.1940546608074067
158	Pure_Recommendation	B	0.6066258762443956	0.1101678770950882	0.2304788671095257	0.2659791320397816
159	Pure_Recommendation	B	0.5150709292964459	0.1201980171336565	0.1202945868227535	0.2745783253400358
160	Pure_Recommendation	B	0.5870377498952877	0.1478715571381487	0.1532397347711209	0.2859264579860179
161	Pure_Recommendation	B	0.5405635207826622	0.1226306489119512	0.1979935791905924	0.2199392926801186
162	Pure_Recommendation	B	0.5474051931492271	0.2252557594476611	0.1296680756293058	0.1924813580722601
163	Pure_Recommendation	B	0.5541860368139322	0.2480713365461283	0.1522346967010661	0.1538800035667377
164	Pure_Recommendation	B	0.5468625136010389	0.1406641637930549	0.2070245979651497	0.1991737518428343
165	Pure_Recommendation	B	0.5585633655920527	0.1112503218565391	0.2109484415246861	0.2363646022108274
166	Pure_Recommendation	B	0.5997491518079459	0.2507959938179102	0.1274074942406869	0.2215456637493486
167	Pure_Recommendation	B	0.5317912701820883	0.1554822876159279	0.1280629960267204	0.2482459865394399
168	Pure_Recommendation	B	0.5625402254553108	0.1193360660513299	0.2103890200638527	0.232815139340128
169	Pure_Recommendation	B	0.5146158583427665	0.1238935434196955	0.2218896291240675	0.1688326857990034
170	Pure_Recommendation	C	0.6291534005317327	0.1819695444910514	0.1542870589914587	0.2928967970492225
171	Pure_Recommendation	C	0.5323191114567456	0.113147367074164	0.1486379471902948	0.2705337971922867
172	Pure_Recommendation	C	0.6796496072427112	0.118226497022591	0.1940560384676537	0.3673670717524663
173	Pure_Recommendation	C	0.5819379279212865	0.1525769149350202	0.2258011751276947	0.2035598378585716
174	Pure_Recommendation	C	0.630790232903843	0.2393945705677729	0.1160731680011763	0.2753224943348937
175	Pure_Recommendation	C	0.607184765267249	0.1398670926728725	0.1485207028685655	0.3187969697258109
176	Pure_Recommendation	C	0.6386224496333873	0.0885197830810756	0.1621385641556658	0.3879641023966458
177	Pure_Recommendation	C	0.6146093134636154	0.1324531359485988	0.2133551018025991	0.2688010757124175
178	Pure_Recommendation	C	0.5330204665486858	0.1384768563648273	0.1267996591915053	0.2677439509923531
179	Pure_Recommendation	C	0.6697760091668283	0.1755862799039476	0.1685060346473238	0.3256836946155568
180	Pure_Recommendation	C	0.5803746050103212	0.1198730589576611	0.1923992427673522	0.2681023032853077
181	Pure_Recommendation	C	0.5166050860804149	0.169459547522304	0.1500596107146675	0.1970859278434433
182	Pure_Recommendation	C	0.5843130903420453	0.0949013780265089	0.1464404789497973	0.342971233365739
183	Pure_Recommendation	C	0.7000455874380587	0.2085340753642219	0.2255234452019154	0.2659880668719213
184	Pure_Recommendation	C	0.6610133045268095	0.125722850050437	0.1902394502616893	0.3450510042146831
185	Pure_Recommendation	C	0.5890808719355284	0.1826599690178794	0.0989506428977477	0.3074702600199012
186	Pure_Recommendation	C	0.5890445377408943	0.1433822406774005	0.1554044082455476	0.290257888817946
187	Pure_Recommendation	C	0.5907018969269571	0.1274609396051831	0.2139439915166384	0.2492969658051355
188	Pure_Recommendation	D	0.7209436574824498	0.104652880209074	0.1752474780194573	0.4410432992539184
189	Pure_Recommendation	D	0.7907936490692087	0.1682517122880218	0.1793186333593768	0.44322330342181
190	Pure_Recommendation	D	0.863520137180676	0.1799812336263874	0.2205983650179792	0.4629405385363093
191	Pure_Recommendation	D	0.8350989963601388	0.2590267735472686	0.1233550536408338	0.4527171691720364
192	Pure_Recommendation	D	0.6857699637826093	0.1107733451447395	0.2162916638403231	0.3587049547975466
193	Pure_Recommendation	D	0.7206223118057797	0.1950044135914069	0.150863979977651	0.3747539182367218
194	Pure_Recommendation	D	0.8364462712792929	0.1609186560136294	0.1864833728005144	0.489044242465149
195	Pure_Recommendation	D	0.7210507563877014	0.0711166313715851	0.1122598167180435	0.5376743082980727
196	Pure_Recommendation	D	0.7665220110001786	0.1484196584797444	0.240236862855678	0.3778654896647562
197	Pure_Recommendation	D	0.8130031259414732	0.1150782460882325	0.2064025827019834	0.4915222971512573
198	Pure_Recommendation	D	0.721899332708182	0.189004547216818	0.1280294173206058	0.4048653681707579
199	Pure_Recommendation	D	0.7863225303687577	0.1309492293340223	0.2283379865687295	0.4270353144660057
200	Pure_Recommendation	D	0.6999584703049078	0.1403965666771175	0.1471410606577893	0.4124208429700008
